# Supplementary material for: Quantitative single cell analysis uncovers the life/death decision in CD95 network
Source: PLoS Comput Biol. 2018 Sep 26;14(9):e1006368. doi: 10.1371/journal.pcbi.1006368 (PMC6175528; doi:10.1371/journal.pcbi.1006368)
Supplement: S1 Appendix — (XML) [file pcbi.1006368.s002.xml]

<?xml version="1.0" encoding="UTF-8"?>
<sbml xmlns="http://www.sbml.org/sbml/level2" level="2" version="1">
<model metaid="untitled" id="untitled">
<annotation/>
<listOfUnitDefinitions>
<unitDefinition metaid="substance" id="substance" name="substance">
<listOfUnits>
<unit metaid="CDMT00183" kind="mole"/>
</listOfUnits>
</unitDefinition>
<unitDefinition metaid="volume" id="volume" name="volume">
<listOfUnits>
<unit metaid="CDMT00184" kind="litre"/>
</listOfUnits>
</unitDefinition>
<unitDefinition metaid="area" id="area" name="area">
<listOfUnits>
<unit metaid="CDMT00185" kind="metre" exponent="2"/>
</listOfUnits>
</unitDefinition>
<unitDefinition metaid="length" id="length" name="length">
<listOfUnits>
<unit metaid="CDMT00186" kind="metre"/>
</listOfUnits>
</unitDefinition>
<unitDefinition metaid="time" id="time" name="time">
<listOfUnits>
<unit metaid="CDMT00187" kind="second"/>
</listOfUnits>
</unitDefinition>
</listOfUnitDefinitions>
<listOfCompartments>
<compartment metaid="default" id="default" size="1" units="volume"/>
</listOfCompartments>
<listOfSpecies>
<species metaid="Casp3" id="Casp3" name="Casp3" compartment="default" initialAmount="0" charge="0">
<annotation/>
</species>
<species metaid="apoptosis_substrate" id="apoptosis_substrate" name="apoptosis_substrate" compartment="default" initialAmount="1" hasOnlySubstanceUnits="true" boundaryCondition="true" charge="0" constant="true">
<annotation/>
</species>
<species metaid="P1018" id="P1018" name="P1018" compartment="default" initialAmount="0" charge="0">
<annotation/>
</species>
<species metaid="p43_FLIP" id="p43_FLIP" name="p43_FLIP" compartment="default" initialAmount="0" charge="0">
<annotation/>
</species>
<species metaid="pCasp8" id="pCasp8" name="pCasp8" compartment="default" initialAmount="1597200" hasOnlySubstanceUnits="true" charge="0">
<annotation/>
</species>
<species metaid="cFLIP_L" id="cFLIP_L" name="cFLIP_L" compartment="default" initialAmount="59249" hasOnlySubstanceUnits="true" charge="0">
<annotation/>
</species>
<species metaid="cFLIP_RS" id="cFLIP_RS" name="cFLIP_RS" compartment="default" initialAmount="98131" hasOnlySubstanceUnits="true" charge="0">
<annotation/>
</species>
<species metaid="p4341_p43FLIP_heterodimer" id="p4341_p43FLIP_heterodimer" name="p4341_p43FLIP_heterodimer" compartment="default" initialAmount="0" charge="0">
<annotation/>
</species>
<species metaid="p4341_homodimer" id="p4341_homodimer" name="p4341_homodimer" compartment="default" initialAmount="0" charge="0">
<annotation/>
</species>
<species metaid="N_IKKK" id="N_IKKK" name="N_IKKK" compartment="default" initialAmount="100000" hasOnlySubstanceUnits="true" charge="0">
<annotation/>
</species>
<species metaid="A_IKKK" id="A_IKKK" name="A_IKKK" compartment="default" initialAmount="0" charge="0">
<annotation/>
</species>
<species metaid="negReg" id="negReg" name="negReg" compartment="default" initialAmount="0" charge="0">
<annotation/>
</species>
<species metaid="degraded" id="degraded" name="degraded" compartment="default" initialAmount="1" hasOnlySubstanceUnits="true" boundaryCondition="true" charge="0" constant="true">
<annotation/>
</species>
<species metaid="N_IKK" id="N_IKK" name="N_IKK" compartment="default" initialAmount="200000" hasOnlySubstanceUnits="true" charge="0">
<annotation/>
</species>
<species metaid="A_IKK" id="A_IKK" name="A_IKK" compartment="default" initialAmount="0" charge="0">
<annotation/>
</species>
<species metaid="IkBa_NFkB" id="IkBa_NFkB" name="IkBa_NFkB" compartment="default" initialAmount="100000" hasOnlySubstanceUnits="true" charge="0">
<annotation/>
</species>
<species metaid="IkBa_mRNA" id="IkBa_mRNA" name="IkBa_mRNA" compartment="default" initialAmount="0" charge="0">
<annotation/>
</species>
<species metaid="NFkB" id="NFkB" name="NFkB" compartment="default" initialAmount="0" charge="0">
<annotation/>
</species>
<species metaid="NFkB_n" id="NFkB_n" name="NFkB_n" compartment="default" initialAmount="0" charge="0">
<annotation/>
</species>
<species metaid="IkBa" id="IkBa" name="IkBa" compartment="default" initialAmount="15000" hasOnlySubstanceUnits="true" charge="0">
<annotation/>
</species>
<species metaid="IkBa_n" id="IkBa_n" name="IkBa_n" compartment="default" initialAmount="6000" hasOnlySubstanceUnits="true" charge="0">
<annotation/>
</species>
<species metaid="IkBa_NFkB_n" id="IkBa_NFkB_n" name="IkBa_NFkB_n" compartment="default" initialAmount="0" charge="0">
<annotation/>
</species>
<species metaid="gene_IkBa_off" id="gene_IkBa_off" name="gene_IkBa_off" compartment="default" initialAmount="2" hasOnlySubstanceUnits="true" charge="0">
<annotation/>
</species>
<species metaid="gene_negReg_off" id="gene_negReg_off" name="gene_negReg_off" compartment="default" initialAmount="2" hasOnlySubstanceUnits="true" charge="0">
<annotation/>
</species>
<species metaid="gene_negReg_on" id="gene_negReg_on" name="gene_negReg_on" compartment="default" initialAmount="0" charge="0">
<annotation/>
</species>
<species metaid="negReg_mRNA" id="negReg_mRNA" name="negReg_mRNA" compartment="default" initialAmount="0" charge="0">
<annotation/>
</species>
<species metaid="II_IKK" id="II_IKK" name="II_IKK" compartment="default" initialAmount="0" charge="0">
<annotation/>
</species>
<species metaid="gene_IkBa_on" id="gene_IkBa_on" name="gene_IkBa_on" compartment="default" initialAmount="0" charge="0">
<annotation/>
</species>
<species metaid="I_IKK" id="I_IKK" name="I_IKK" compartment="default" initialAmount="0" charge="0">
<annotation/>
</species>
<species metaid="const_flux" id="const_flux" name="const_flux" compartment="default" initialAmount="1" hasOnlySubstanceUnits="true" boundaryCondition="true" charge="0" constant="true">
<annotation/>
</species>
<species metaid="s1019" id="s1019" name="pCasp8_cFLIP_RS_heterodimer" compartment="default" initialAmount="0">
<annotation/>
</species>
</listOfSpecies>
<listOfReactions>
<reaction metaid="re4" id="re4" reversible="false" fast="false">
<annotation/>
<listOfReactants>
<speciesReference metaid="CDMT00015" species="pCasp8" stoichiometry="2"/>
</listOfReactants>
<listOfProducts>
<speciesReference metaid="CDMT00016" species="p4341_homodimer"/>
</listOfProducts>
<kineticLaw metaid="CDMT00017">
<math xmlns="http://www.w3.org/1998/Math/MathML">
<apply>
<times/>
<ci> k </ci>
<ci> pCasp8 </ci>
<ci> pCasp8 </ci>
</apply>
</math>
<listOfParameters>
<parameter metaid="CDMT00018" id="k" name="k" value="6.1e-12" units="substance"/>
</listOfParameters>
</kineticLaw>
</reaction>
<reaction metaid="re5" id="re5" reversible="false" fast="false">
<annotation/>
<listOfReactants>
<speciesReference metaid="CDMT00019" species="pCasp8"/>
<speciesReference metaid="CDMT00020" species="cFLIP_L"/>
</listOfReactants>
<listOfProducts>
<speciesReference metaid="CDMT00021" species="p4341_p43FLIP_heterodimer"/>
</listOfProducts>
<kineticLaw metaid="CDMT00022">
<math xmlns="http://www.w3.org/1998/Math/MathML">
<apply>
<times/>
<ci> k </ci>
<ci> pCasp8 </ci>
<ci> cFLIP_L </ci>
</apply>
</math>
<listOfParameters>
<parameter metaid="CDMT00023" id="k" name="k" value="1.3e-11" units="substance"/>
</listOfParameters>
</kineticLaw>
</reaction>
<reaction metaid="re6" id="re6" reversible="false" fast="false">
<annotation/>
<listOfReactants>
<speciesReference metaid="CDMT00024" species="cFLIP_L"/>
<speciesReference metaid="CDMT00001" species="pCasp8"/>
</listOfReactants>
<listOfProducts>
<speciesReference metaid="CDMT00025" species="p43_FLIP"/>
</listOfProducts>
<kineticLaw metaid="CDMT00026">
<math xmlns="http://www.w3.org/1998/Math/MathML">
<apply>
<times/>
<ci> k </ci>
<ci> cFLIP_L </ci>
<ci> pCasp8 </ci>
</apply>
</math>
<listOfParameters>
<parameter metaid="CDMT00027" id="k" name="k" value="1.4e-10" units="substance"/>
</listOfParameters>
</kineticLaw>
</reaction>
<reaction metaid="re7" id="re7" reversible="false" fast="false">
<annotation/>
<listOfReactants>
<speciesReference metaid="CDMT00028" species="p4341_homodimer"/>
</listOfReactants>
<listOfProducts>
<speciesReference metaid="CDMT00029" species="P1018"/>
</listOfProducts>
<listOfModifiers>
<modifierSpeciesReference metaid="CDMT00002" species="p4341_homodimer"/>
</listOfModifiers>
<kineticLaw metaid="CDMT00030">
<math xmlns="http://www.w3.org/1998/Math/MathML">
<apply>
<times/>
<ci> k </ci>
<ci> p4341_homodimer </ci>
<ci> p4341_homodimer </ci>
</apply>
</math>
<listOfParameters>
<parameter metaid="CDMT00031" id="k" name="k" value="1.9e-06" units="substance"/>
</listOfParameters>
</kineticLaw>
</reaction>
<reaction metaid="re8" id="re8" reversible="false" fast="false">
<annotation/>
<listOfReactants>
<speciesReference metaid="CDMT00032" species="apoptosis_substrate"/>
</listOfReactants>
<listOfProducts>
<speciesReference metaid="CDMT00033" species="Casp3"/>
</listOfProducts>
<listOfModifiers>
<modifierSpeciesReference metaid="CDMT00034" species="p4341_p43FLIP_heterodimer"/>
</listOfModifiers>
<kineticLaw metaid="CDMT00035">
<math xmlns="http://www.w3.org/1998/Math/MathML">
<apply>
<times/>
<ci> k </ci>
<ci> apoptosis_substrate </ci>
<ci> p4341_p43FLIP_heterodimer </ci>
</apply>
</math>
<listOfParameters>
<parameter metaid="CDMT00036" id="k" name="k" value="1.5e-07" units="substance"/>
</listOfParameters>
</kineticLaw>
</reaction>
<reaction metaid="re9" id="re9" reversible="false" fast="false">
<annotation/>
<listOfReactants>
<speciesReference metaid="CDMT00037" species="apoptosis_substrate"/>
</listOfReactants>
<listOfProducts>
<speciesReference metaid="CDMT00038" species="Casp3"/>
</listOfProducts>
<listOfModifiers>
<modifierSpeciesReference metaid="CDMT00039" species="P1018"/>
</listOfModifiers>
<kineticLaw metaid="CDMT00040">
<math xmlns="http://www.w3.org/1998/Math/MathML">
<apply>
<times/>
<ci> k </ci>
<ci> apoptosis_substrate </ci>
<ci> P1018 </ci>
</apply>
</math>
<listOfParameters>
<parameter metaid="CDMT00041" id="k" name="k" value="0.075" units="substance"/>
</listOfParameters>
</kineticLaw>
</reaction>
<reaction metaid="re10" id="re10" reversible="false" fast="false">
<annotation/>
<listOfReactants>
<speciesReference metaid="CDMT00042" species="apoptosis_substrate"/>
</listOfReactants>
<listOfProducts>
<speciesReference metaid="CDMT00043" species="Casp3"/>
</listOfProducts>
<listOfModifiers>
<modifierSpeciesReference metaid="CDMT00044" species="p4341_homodimer"/>
</listOfModifiers>
<kineticLaw metaid="CDMT00045">
<math xmlns="http://www.w3.org/1998/Math/MathML">
<apply>
<times/>
<ci> k </ci>
<ci> apoptosis_substrate </ci>
<ci> p4341_homodimer </ci>
</apply>
</math>
<listOfParameters>
<parameter metaid="CDMT00046" id="k" name="k" value="0.016" units="substance"/>
</listOfParameters>
</kineticLaw>
</reaction>
<reaction metaid="re12" id="re12" reversible="false" fast="false">
<annotation/>
<listOfReactants>
<speciesReference metaid="CDMT00057" species="N_IKKK"/>
</listOfReactants>
<listOfProducts>
<speciesReference metaid="CDMT00058" species="A_IKKK"/>
</listOfProducts>
<listOfModifiers>
<modifierSpeciesReference metaid="CDMT00059" species="p43_FLIP"/>
</listOfModifiers>
<kineticLaw metaid="CDMT00052">
<math xmlns="http://www.w3.org/1998/Math/MathML">
<apply>
<times/>
<ci> k </ci>
<ci> N_IKKK </ci>
<ci> p43_FLIP </ci>
</apply>
</math>
<listOfParameters>
<parameter metaid="CDMT00053" id="k" name="k" value="3.2e-06" units="substance"/>
</listOfParameters>
</kineticLaw>
</reaction>
<reaction metaid="re13" id="re13" reversible="false" fast="false">
<annotation/>
<listOfReactants>
<speciesReference metaid="CDMT00060" species="A_IKKK"/>
</listOfReactants>
<listOfProducts>
<speciesReference metaid="CDMT00061" species="N_IKKK"/>
</listOfProducts>
<listOfModifiers>
<modifierSpeciesReference metaid="CDMT00062" species="negReg"/>
</listOfModifiers>
<kineticLaw metaid="CDMT00054">
<math xmlns="http://www.w3.org/1998/Math/MathML">
<apply>
<times/>
<ci> k </ci>
<ci> A_IKKK </ci>
<ci> negReg </ci>
</apply>
</math>
<listOfParameters>
<parameter metaid="CDMT00055" id="k" name="k" value="4.9e-05" units="substance"/>
</listOfParameters>
</kineticLaw>
</reaction>
<reaction metaid="re14" id="re14" reversible="false" fast="false">
<annotation/>
<listOfReactants>
<speciesReference metaid="CDMT00063" species="A_IKKK"/>
</listOfReactants>
<listOfProducts>
<speciesReference metaid="CDMT00064" species="N_IKKK"/>
</listOfProducts>
<kineticLaw metaid="CDMT00056">
<math xmlns="http://www.w3.org/1998/Math/MathML">
<apply>
<times/>
<ci> k </ci>
<ci> A_IKKK </ci>
</apply>
</math>
<listOfParameters>
<parameter metaid="CDMT00065" id="k" name="k" value="0.01" units="substance"/>
</listOfParameters>
</kineticLaw>
</reaction>
<reaction metaid="re15" id="re15" reversible="false" fast="false">
<annotation/>
<listOfReactants>
<speciesReference metaid="CDMT00066" species="p43_FLIP"/>
</listOfReactants>
<listOfProducts>
<speciesReference metaid="CDMT00067" species="degraded"/>
</listOfProducts>
<listOfModifiers>
<modifierSpeciesReference metaid="CDMT00068" species="negReg"/>
</listOfModifiers>
<kineticLaw metaid="CDMT00069">
<math xmlns="http://www.w3.org/1998/Math/MathML">
<apply>
<times/>
<ci> k </ci>
<ci> p43_FLIP </ci>
<ci> negReg </ci>
</apply>
</math>
<listOfParameters>
<parameter metaid="CDMT00070" id="k" name="k" value="8.4e-10" units="substance"/>
</listOfParameters>
</kineticLaw>
</reaction>
<reaction metaid="re16" id="re16" reversible="false" fast="false">
<annotation/>
<listOfReactants>
<speciesReference metaid="CDMT00071" species="p43_FLIP"/>
</listOfReactants>
<listOfProducts>
<speciesReference metaid="CDMT00072" species="degraded"/>
</listOfProducts>
<kineticLaw metaid="CDMT00073">
<math xmlns="http://www.w3.org/1998/Math/MathML">
<apply>
<times/>
<ci> k </ci>
<ci> p43_FLIP </ci>
</apply>
</math>
<listOfParameters>
<parameter metaid="CDMT00074" id="k" name="k" value="3.4e-10" units="substance"/>
</listOfParameters>
</kineticLaw>
</reaction>
<reaction metaid="re17" id="re17" reversible="false" fast="false">
<annotation/>
<listOfReactants>
<speciesReference metaid="CDMT00075" species="negReg"/>
</listOfReactants>
<listOfProducts>
<speciesReference metaid="CDMT00076" species="degraded"/>
</listOfProducts>
<kineticLaw metaid="CDMT00077">
<math xmlns="http://www.w3.org/1998/Math/MathML">
<apply>
<times/>
<ci> k </ci>
<ci> negReg </ci>
</apply>
</math>
<listOfParameters>
<parameter metaid="CDMT00078" id="k" name="k" value="0.0005" units="substance"/>
</listOfParameters>
</kineticLaw>
</reaction>
<reaction metaid="re18" id="re18" reversible="false" fast="false">
<annotation/>
<listOfReactants>
<speciesReference metaid="CDMT00079" species="N_IKK"/>
</listOfReactants>
<listOfProducts>
<speciesReference metaid="CDMT00080" species="A_IKK"/>
</listOfProducts>
<listOfModifiers>
<modifierSpeciesReference metaid="CDMT00081" species="A_IKKK"/>
</listOfModifiers>
<kineticLaw metaid="CDMT00082">
<math xmlns="http://www.w3.org/1998/Math/MathML">
<apply>
<times/>
<ci> k </ci>
<ci> N_IKK </ci>
<ci> A_IKKK </ci>
</apply>
</math>
<listOfParameters>
<parameter metaid="CDMT00083" id="k" name="k" value="5e-06" units="substance"/>
</listOfParameters>
</kineticLaw>
</reaction>
<reaction metaid="re19" id="re19" reversible="false" fast="false">
<annotation/>
<listOfReactants>
<speciesReference metaid="CDMT00084" species="A_IKK"/>
</listOfReactants>
<listOfProducts>
<speciesReference metaid="CDMT00085" species="I_IKK"/>
</listOfProducts>
<kineticLaw metaid="CDMT00086">
<math xmlns="http://www.w3.org/1998/Math/MathML">
<apply>
<times/>
<ci> k </ci>
<ci> A_IKK </ci>
</apply>
</math>
<listOfParameters>
<parameter metaid="CDMT00087" id="k" name="k" value="0.002" units="substance"/>
</listOfParameters>
</kineticLaw>
</reaction>
<reaction metaid="re20" id="re20" reversible="false" fast="false">
<annotation/>
<listOfReactants>
<speciesReference metaid="CDMT00088" species="A_IKK"/>
</listOfReactants>
<listOfProducts>
<speciesReference metaid="CDMT00089" species="I_IKK"/>
</listOfProducts>
<listOfModifiers>
<modifierSpeciesReference metaid="CDMT00090" species="negReg"/>
</listOfModifiers>
<kineticLaw metaid="CDMT00091">
<math xmlns="http://www.w3.org/1998/Math/MathML">
<apply>
<times/>
<ci> k </ci>
<ci> A_IKK </ci>
<ci> negReg </ci>
</apply>
</math>
<listOfParameters>
<parameter metaid="CDMT00092" id="k" name="k" value="2e-07" units="substance"/>
</listOfParameters>
</kineticLaw>
</reaction>
<reaction metaid="re21" id="re21" reversible="false" fast="false">
<annotation/>
<listOfReactants>
<speciesReference metaid="CDMT00093" species="I_IKK"/>
</listOfReactants>
<listOfProducts>
<speciesReference metaid="CDMT00094" species="II_IKK"/>
</listOfProducts>
<kineticLaw metaid="CDMT00095">
<math xmlns="http://www.w3.org/1998/Math/MathML">
<apply>
<times/>
<ci> k </ci>
<ci> I_IKK </ci>
</apply>
</math>
<listOfParameters>
<parameter metaid="CDMT00188" id="k" name="k" value="0.001" units="substance"/>
</listOfParameters>
</kineticLaw>
</reaction>
<reaction metaid="re22" id="re22" reversible="false" fast="false">
<annotation/>
<listOfReactants>
<speciesReference metaid="CDMT00096" species="II_IKK"/>
</listOfReactants>
<listOfProducts>
<speciesReference metaid="CDMT00097" species="N_IKK"/>
</listOfProducts>
<kineticLaw metaid="CDMT00098">
<math xmlns="http://www.w3.org/1998/Math/MathML">
<apply>
<times/>
<ci> k </ci>
<ci> II_IKK </ci>
</apply>
</math>
<listOfParameters>
<parameter metaid="CDMT00099" id="k" name="k" value="0.001" units="substance"/>
</listOfParameters>
</kineticLaw>
</reaction>
<reaction metaid="re23" id="re23" reversible="false" fast="false">
<annotation/>
<listOfReactants>
<speciesReference metaid="CDMT00100" species="NFkB"/>
</listOfReactants>
<listOfProducts>
<speciesReference metaid="CDMT00101" species="NFkB_n"/>
</listOfProducts>
<kineticLaw metaid="CDMT00102">
<math xmlns="http://www.w3.org/1998/Math/MathML">
<apply>
<times/>
<ci> k </ci>
<ci> NFkB </ci>
</apply>
</math>
<listOfParameters>
<parameter metaid="CDMT00103" id="k" name="k" value="0.00038" units="substance"/>
</listOfParameters>
</kineticLaw>
</reaction>
<reaction metaid="re24" id="re24" reversible="false" fast="false">
<annotation/>
<listOfReactants>
<speciesReference metaid="CDMT00104" species="IkBa"/>
</listOfReactants>
<listOfProducts>
<speciesReference metaid="CDMT00105" species="IkBa_n"/>
</listOfProducts>
<kineticLaw metaid="CDMT00106">
<math xmlns="http://www.w3.org/1998/Math/MathML">
<apply>
<times/>
<ci> k </ci>
<ci> IkBa </ci>
</apply>
</math>
<listOfParameters>
<parameter metaid="CDMT00107" id="k" name="k" value="0.002" units="substance"/>
</listOfParameters>
</kineticLaw>
</reaction>
<reaction metaid="re25" id="re25" reversible="false" fast="false">
<annotation/>
<listOfReactants>
<speciesReference metaid="CDMT00108" species="IkBa_n"/>
</listOfReactants>
<listOfProducts>
<speciesReference metaid="CDMT00109" species="IkBa"/>
</listOfProducts>
<kineticLaw metaid="CDMT00110">
<math xmlns="http://www.w3.org/1998/Math/MathML">
<apply>
<times/>
<ci> k </ci>
<ci> IkBa_n </ci>
</apply>
</math>
<listOfParameters>
<parameter metaid="CDMT00111" id="k" name="k" value="0.005" units="substance"/>
</listOfParameters>
</kineticLaw>
</reaction>
<reaction metaid="re26" id="re26" reversible="false" fast="false">
<annotation/>
<listOfReactants>
<speciesReference metaid="CDMT00112" species="IkBa"/>
</listOfReactants>
<listOfProducts>
<speciesReference metaid="CDMT00113" species="degraded"/>
</listOfProducts>
<listOfModifiers>
<modifierSpeciesReference metaid="CDMT00114" species="A_IKK"/>
</listOfModifiers>
<kineticLaw metaid="CDMT00115">
<math xmlns="http://www.w3.org/1998/Math/MathML">
<apply>
<times/>
<ci> k </ci>
<ci> IkBa </ci>
<ci> A_IKK </ci>
</apply>
</math>
<listOfParameters>
<parameter metaid="CDMT00116" id="k" name="k" value="1e-07" units="substance"/>
</listOfParameters>
</kineticLaw>
</reaction>
<reaction metaid="re27" id="re27" reversible="false" fast="false">
<annotation/>
<listOfReactants>
<speciesReference metaid="CDMT00117" species="gene_IkBa_off"/>
</listOfReactants>
<listOfProducts>
<speciesReference metaid="CDMT00118" species="gene_IkBa_on"/>
</listOfProducts>
<listOfModifiers>
<modifierSpeciesReference metaid="CDMT00119" species="NFkB_n"/>
</listOfModifiers>
<kineticLaw metaid="CDMT00120">
<math xmlns="http://www.w3.org/1998/Math/MathML">
<apply>
<times/>
<ci> k </ci>
<ci> gene_IkBa_off </ci>
<ci> NFkB_n </ci>
</apply>
</math>
<listOfParameters>
<parameter metaid="CDMT00121" id="k" name="k" value="4e-07" units="substance"/>
</listOfParameters>
</kineticLaw>
</reaction>
<reaction metaid="re28" id="re28" reversible="false" fast="false">
<annotation/>
<listOfReactants>
<speciesReference metaid="CDMT00122" species="IkBa_NFkB"/>
</listOfReactants>
<listOfProducts>
<speciesReference metaid="CDMT00123" species="NFkB"/>
<speciesReference metaid="CDMT00124" species="degraded"/>
</listOfProducts>
<listOfModifiers>
<modifierSpeciesReference metaid="CDMT00125" species="A_IKK"/>
</listOfModifiers>
<kineticLaw metaid="CDMT00126">
<math xmlns="http://www.w3.org/1998/Math/MathML">
<apply>
<times/>
<ci> k </ci>
<ci> IkBa_NFkB </ci>
<ci> A_IKK </ci>
</apply>
</math>
<listOfParameters>
<parameter metaid="CDMT00127" id="k" name="k" value="5e-07" units="substance"/>
</listOfParameters>
</kineticLaw>
</reaction>
<reaction metaid="re29" id="re29" reversible="false" fast="false">
<annotation/>
<listOfReactants>
<speciesReference metaid="CDMT00128" species="IkBa_n"/>
<speciesReference metaid="CDMT00129" species="NFkB_n"/>
</listOfReactants>
<listOfProducts>
<speciesReference metaid="CDMT00130" species="IkBa_NFkB_n"/>
</listOfProducts>
<kineticLaw metaid="CDMT00131">
<math xmlns="http://www.w3.org/1998/Math/MathML">
<apply>
<times/>
<ci> k </ci>
<ci> IkBa_n </ci>
<ci> NFkB_n </ci>
</apply>
</math>
<listOfParameters>
<parameter metaid="CDMT00132" id="k" name="k" value="2.5e-06" units="substance"/>
</listOfParameters>
</kineticLaw>
</reaction>
<reaction metaid="re30" id="re30" reversible="false" fast="false">
<annotation/>
<listOfReactants>
<speciesReference metaid="CDMT00133" species="gene_IkBa_on"/>
</listOfReactants>
<listOfProducts>
<speciesReference metaid="CDMT00134" species="gene_IkBa_off"/>
</listOfProducts>
<listOfModifiers>
<modifierSpeciesReference metaid="CDMT00135" species="IkBa_n"/>
</listOfModifiers>
<kineticLaw metaid="CDMT00136">
<math xmlns="http://www.w3.org/1998/Math/MathML">
<apply>
<times/>
<ci> k </ci>
<ci> gene_IkBa_on </ci>
<ci> IkBa_n </ci>
</apply>
</math>
<listOfParameters>
<parameter metaid="CDMT00137" id="k" name="k" value="1e-06" units="substance"/>
</listOfParameters>
</kineticLaw>
</reaction>
<reaction metaid="re31" id="re31" reversible="false" fast="false">
<annotation/>
<listOfReactants>
<speciesReference metaid="CDMT00138" species="gene_negReg_on"/>
</listOfReactants>
<listOfProducts>
<speciesReference metaid="CDMT00139" species="gene_negReg_off"/>
</listOfProducts>
<listOfModifiers>
<modifierSpeciesReference metaid="CDMT00140" species="IkBa_n"/>
</listOfModifiers>
<kineticLaw metaid="CDMT00141">
<math xmlns="http://www.w3.org/1998/Math/MathML">
<apply>
<times/>
<ci> k </ci>
<ci> gene_negReg_on </ci>
<ci> IkBa_n </ci>
</apply>
</math>
<listOfParameters>
<parameter metaid="CDMT00142" id="k" name="k" value="1e-06" units="substance"/>
</listOfParameters>
</kineticLaw>
</reaction>
<reaction metaid="re32" id="re32" reversible="false" fast="false">
<annotation/>
<listOfReactants>
<speciesReference metaid="CDMT00143" species="gene_negReg_off"/>
</listOfReactants>
<listOfProducts>
<speciesReference metaid="CDMT00144" species="gene_negReg_on"/>
</listOfProducts>
<listOfModifiers>
<modifierSpeciesReference metaid="CDMT00145" species="NFkB_n"/>
</listOfModifiers>
<kineticLaw metaid="CDMT00146">
<math xmlns="http://www.w3.org/1998/Math/MathML">
<apply>
<times/>
<ci> k </ci>
<ci> gene_negReg_off </ci>
<ci> NFkB_n </ci>
</apply>
</math>
<listOfParameters>
<parameter metaid="CDMT00147" id="k" name="k" value="4e-07" units="substance"/>
</listOfParameters>
</kineticLaw>
</reaction>
<reaction metaid="re33" id="re33" reversible="false" fast="false">
<annotation/>
<listOfReactants>
<speciesReference metaid="CDMT00148" species="IkBa_NFkB_n"/>
</listOfReactants>
<listOfProducts>
<speciesReference metaid="CDMT00149" species="IkBa_NFkB"/>
</listOfProducts>
<kineticLaw metaid="CDMT00150">
<math xmlns="http://www.w3.org/1998/Math/MathML">
<apply>
<times/>
<ci> k </ci>
<ci> IkBa_NFkB_n </ci>
</apply>
</math>
<listOfParameters>
<parameter metaid="CDMT00151" id="k" name="k" value="3.9e-11" units="substance"/>
</listOfParameters>
</kineticLaw>
</reaction>
<reaction metaid="re34" id="re34" reversible="false" fast="false">
<annotation/>
<listOfReactants>
<speciesReference metaid="CDMT00152" species="const_flux"/>
</listOfReactants>
<listOfProducts>
<speciesReference metaid="CDMT00153" species="IkBa_mRNA"/>
</listOfProducts>
<listOfModifiers>
<modifierSpeciesReference metaid="CDMT00154" species="gene_IkBa_on"/>
</listOfModifiers>
<kineticLaw metaid="CDMT00155">
<math xmlns="http://www.w3.org/1998/Math/MathML">
<apply>
<times/>
<ci> k </ci>
<ci> gene_IkBa_on </ci>
</apply>
</math>
<listOfParameters>
<parameter metaid="CDMT00156" id="k" name="k" value="0.1" units="substance"/>
</listOfParameters>
</kineticLaw>
</reaction>
<reaction metaid="re35" id="re35" reversible="false" fast="false">
<annotation/>
<listOfReactants>
<speciesReference metaid="CDMT00157" species="const_flux"/>
</listOfReactants>
<listOfProducts>
<speciesReference metaid="CDMT00158" species="negReg_mRNA"/>
</listOfProducts>
<listOfModifiers>
<modifierSpeciesReference metaid="CDMT00159" species="gene_negReg_on"/>
</listOfModifiers>
<kineticLaw metaid="CDMT00160">
<math xmlns="http://www.w3.org/1998/Math/MathML">
<apply>
<times/>
<ci> k </ci>
<ci> gene_negReg_on </ci>
</apply>
</math>
<listOfParameters>
<parameter metaid="CDMT00161" id="k" name="k" value="0.1" units="substance"/>
</listOfParameters>
</kineticLaw>
</reaction>
<reaction metaid="re36" id="re36" reversible="false" fast="false">
<annotation/>
<listOfReactants>
<speciesReference metaid="CDMT00162" species="const_flux"/>
</listOfReactants>
<listOfProducts>
<speciesReference metaid="CDMT00163" species="IkBa"/>
</listOfProducts>
<listOfModifiers>
<modifierSpeciesReference metaid="CDMT00164" species="IkBa_mRNA"/>
</listOfModifiers>
<kineticLaw metaid="CDMT00165">
<math xmlns="http://www.w3.org/1998/Math/MathML">
<apply>
<times/>
<ci> k </ci>
<ci> IkBa_mRNA </ci>
</apply>
</math>
<listOfParameters>
<parameter metaid="CDMT00166" id="k" name="k" value="0.5" units="substance"/>
</listOfParameters>
</kineticLaw>
</reaction>
<reaction metaid="re37" id="re37" reversible="false" fast="false">
<annotation/>
<listOfReactants>
<speciesReference metaid="CDMT00167" species="const_flux"/>
</listOfReactants>
<listOfProducts>
<speciesReference metaid="CDMT00168" species="negReg"/>
</listOfProducts>
<listOfModifiers>
<modifierSpeciesReference metaid="CDMT00169" species="negReg_mRNA"/>
</listOfModifiers>
<kineticLaw metaid="CDMT00170">
<math xmlns="http://www.w3.org/1998/Math/MathML">
<apply>
<times/>
<ci> k </ci>
<ci> negReg_mRNA </ci>
</apply>
</math>
<listOfParameters>
<parameter metaid="CDMT00171" id="k" name="k" value="0.5" units="substance"/>
</listOfParameters>
</kineticLaw>
</reaction>
<reaction metaid="re38" id="re38" reversible="false" fast="false">
<annotation/>
<listOfReactants>
<speciesReference metaid="CDMT00172" species="IkBa_mRNA"/>
</listOfReactants>
<listOfProducts>
<speciesReference metaid="CDMT00173" species="degraded"/>
</listOfProducts>
<kineticLaw metaid="CDMT00174">
<math xmlns="http://www.w3.org/1998/Math/MathML">
<apply>
<times/>
<ci> k </ci>
<ci> IkBa_mRNA </ci>
</apply>
</math>
<listOfParameters>
<parameter metaid="CDMT00175" id="k" name="k" value="0.00075" units="substance"/>
</listOfParameters>
</kineticLaw>
</reaction>
<reaction metaid="re39" id="re39" reversible="false" fast="false">
<annotation/>
<listOfReactants>
<speciesReference metaid="CDMT00176" species="negReg_mRNA"/>
</listOfReactants>
<listOfProducts>
<speciesReference metaid="CDMT00177" species="degraded"/>
</listOfProducts>
<kineticLaw metaid="CDMT00178">
<math xmlns="http://www.w3.org/1998/Math/MathML">
<apply>
<times/>
<ci> k </ci>
<ci> negReg_mRNA </ci>
</apply>
</math>
<listOfParameters>
<parameter metaid="CDMT00179" id="k" name="k" value="0.00075" units="substance"/>
</listOfParameters>
</kineticLaw>
</reaction>
<reaction metaid="re40" id="re40" reversible="false" fast="false">
<annotation/>
<listOfReactants>
<speciesReference metaid="CDMT00180" species="IkBa"/>
<speciesReference metaid="CDMT00181" species="NFkB"/>
</listOfReactants>
<listOfProducts>
<speciesReference metaid="CDMT00182" species="IkBa_NFkB"/>
</listOfProducts>
<kineticLaw metaid="CDMT00189">
<math xmlns="http://www.w3.org/1998/Math/MathML">
<apply>
<times/>
<ci> k </ci>
<ci> IkBa </ci>
<ci> NFkB </ci>
</apply>
</math>
<listOfParameters>
<parameter metaid="CDMT00190" id="k" name="k" value="5e-07" units="substance"/>
</listOfParameters>
</kineticLaw>
</reaction>
<reaction metaid="re41" id="re41" reversible="false" fast="false">
<annotation/>
<listOfReactants>
<speciesReference metaid="CDMT00003" species="cFLIP_RS"/>
<speciesReference metaid="CDMT00004" species="pCasp8"/>
</listOfReactants>
<listOfProducts>
<speciesReference metaid="CDMT00005" species="s1019"/>
</listOfProducts>
<kineticLaw metaid="CDMT00006">
<math xmlns="http://www.w3.org/1998/Math/MathML">
<apply>
<times/>
<ci> k </ci>
<ci> cFLIP_RS </ci>
<ci> pCasp8 </ci>
</apply>
</math>
<listOfParameters>
<parameter metaid="k" id="k" name="k" value="0.016" units="substance"/>
</listOfParameters>
</kineticLaw>
</reaction>
<reaction metaid="re42" id="re42" reversible="false" fast="false">
<annotation/>
<listOfReactants>
<speciesReference metaid="CDMT00007" species="p4341_p43FLIP_heterodimer"/>
</listOfReactants>
<listOfProducts>
<speciesReference metaid="CDMT00008" species="degraded"/>
</listOfProducts>
<kineticLaw metaid="CDMT00009">
<math xmlns="http://www.w3.org/1998/Math/MathML">
<apply>
<times/>
<ci> k </ci>
<ci> p4341_p43FLIP_heterodimer </ci>
</apply>
</math>
<listOfParameters>
<parameter metaid="CDMT00010" id="k" name="k" value="1.6e-07" units="substance"/>
</listOfParameters>
</kineticLaw>
</reaction>
<reaction metaid="re43" id="re43" reversible="false" fast="false">
<annotation/>
<listOfReactants>
<speciesReference metaid="CDMT00011" species="P1018"/>
</listOfReactants>
<listOfProducts>
<speciesReference metaid="CDMT00012" species="degraded"/>
</listOfProducts>
<kineticLaw metaid="CDMT00013">
<math xmlns="http://www.w3.org/1998/Math/MathML">
<apply>
<times/>
<ci> k </ci>
<ci> P1018 </ci>
</apply>
</math>
<listOfParameters>
<parameter metaid="CDMT00014" id="k" name="k" value="4.8e-07" units="substance"/>
</listOfParameters>
</kineticLaw>
</reaction>
<reaction metaid="re44" id="re44" reversible="false" fast="false">
<annotation/>
<listOfReactants>
<speciesReference metaid="CDMT00047" species="p4341_homodimer"/>
</listOfReactants>
<listOfProducts>
<speciesReference metaid="CDMT00048" species="degraded"/>
</listOfProducts>
<kineticLaw metaid="CDMT00049">
<math xmlns="http://www.w3.org/1998/Math/MathML">
<apply>
<times/>
<ci> k </ci>
<ci> p4341_homodimer </ci>
</apply>
</math>
<listOfParameters>
<parameter metaid="CDMT00050" id="k" name="k" value="1.1e-09" units="substance"/>
</listOfParameters>
</kineticLaw>
</reaction>
</listOfReactions>
</model>
</sbml>
